# Supplementary material for: Intermittent Episodes of Bright Light Suppress Myopia in the Chicken More than Continuous Bright Light
Source: PLoS One. 2014 Oct 31;9(10):e110906. doi: 10.1371/journal.pone.0110906 (PMC4216005; doi:10.1371/journal.pone.0110906)
Supplement: Table S1 — Summary of refractive error and ocular biometry data of all groups. (XLS) [file pone.0110906.s001.xls]

## Sheet: Sheet1
	Table S1. Summary of refractive error and ocular biometry data of all groups
			Baseline									End of the study
	Group	N	Dep.Ref (D)	Ctl.Ref (D)	Dep.ACD (mm)	Ctl.ACD (mm)	Dep.LT (mm)	Ctl.LT (mm)	Dep.VCD (mm)	Ctl.VCD (mm)		Dep.Ref (D)	Ctl.Ref (D)	Dep.ACD (mm)	Ctl.ACD (mm)	Dep.LT (mm)	Ctl.LT (mm)	Dep.VCD (mm)	Ctl.VCD (mm)
1	500,10h	8*	2.31±0.30	1.77±0.34	0.72±0.00	0.71±0.01	2.09±0.02	2.10±0.02	5.10±0.07	5.10±0.05		-7.94±1.02	2.32±0.25	0.70±0.01	0.69±0.01	2.12±0.03	2.11±0.02	6.26±0.18	5.33±0.18
2	15K,1h	5	2.04±0.19	1.89±0.26	0.69±0.01	0.70±0.01	2.12±0.01	2.11±0.03	5.02±0.02	5.02±0.03		-4.63±2.33	2.31±0.42	0.70±0.02	0.69±0.01	2.13±0.04	2.09±0.01	5.54±0.20	5.02±0.03
3	15K,2h	5	2.12±0.16	1.92±0.20	0.70±0.02	0.69±0.01	2.09±0.02	2.11±0.02	5.05±0.03	5.05±0.03		-5.74±2.30	2.61±0.22	0.70±0.02	0.68±0.01	2.12±0.02	2.11±0.02	5.82±0.22	5.08±0.06
4	15K,5h	4	1.70±0.17	1.37±0.28	0.71±0.01	0.70±0.01	2.15±0.04	2.19±0.03	5.15±0.06	5.07±0.08		-1.37±2.24	1.54±0.23	0.72±0.02	0.71±0.01	2.15±0.02	2.17±0.02	6.31±0.18	5.79±0.12
5	15K,10h	4	1.74±0.15	1.68±0.22	0.71±0.01	0.71±0.01	2.18±0.03	2.22±0.03	4.98±0.03	4.81±0.04		-2.19±2.01	1.68±0.39	0.70±0.01	0.68±0.01	2.21±0.01	2.22±0.03	6.11±0.11	5.38±0.17
21	15K,60:60	7	2.23±0.08	2.37±0.12	0.73±0.01	0.74±0.02	2.10±0.04	2.10±0.03	4.98±0.06	4.99±0.03		-1.00±0.58	1.83±0.17	0.73±0.02	0.73±0.02	2.13±0.02	2.11±0.03	5.23±0.10	4.99±0.02
22	15K,30:30	8	1.97±0.19	1.89±0.24	0.74±0.01	0.73±0.01	2.06±0.03	2.09±0.03	5.10±0.02	5.07±0.02		-1.65±1.17	1.73±0.30	0.74±0.02	0.73±0.02	2.08±0.04	2.11±0.03	5.44±0.09	5.07±0.01
23	15K,15:15	6	1.67±0.17	1.57±0.21	0.72±0.01	0.72±0.01	2.08±0.04	2.09±0.04	5.03±0.04	5.00±0.04		-2.17±0.55	0.81±0.34	0.74±0.02	0.72±0.02	2.14±0.03	2.12±0.03	5.37±0.11	5.05±0.03
24	15K,7:7	7	2.43±0.08	2.53±0.09	0.73±0.01	0.72±0.01	2.11±0.02	2.12±0.03	4.99±0.04	4.99±0.02		1.00±0.68	2.38±0.12	0.74±0.01	0.72±0.02	2.11±0.03	2.09±0.02	5.22±0.09	5.02±0.03
25	15K,1:1	7	1.60±0.11	1.45±0.14	0.71±0.01	0.70±0.01	2.10±0.02	2.13±0.01	5.02±0.02	5.01±0.02		0.46±0.34	0.78±0.23	0.70±0.01	0.69±0.02	2.20±0.03	2.16±0.01	5.14±0.07	5.08±0.02
	All data were presented as Mean± 1 SEM. Dep: Deprived Eyes; Ctl: Contralateral Eyes; Ref: Refractive Error; ACD: Anterior Chamber Depth; LT: Lens Thickness; VCD: Vitreous Chamber Depth. * Due to an apparent measurement error (-13.9 D myopia shift vs 0.25 mm increase of VCD), the ocular biometry data of one chicken in this group were excluded. Thus, the number of chickens in this groups for ocualr…
